# Supplementary material for: SON drives oncogenic RNA splicing in glioblastoma by regulating PTBP1/PTBP2 switching and RBFOX2 activity
Source: Nat Commun. 2021 Sep 21;12:5551. doi: 10.1038/s41467-021-25892-x (PMC8455679; doi:10.1038/s41467-021-25892-x)
Supplement: Supplementary file 4 — Supplementary Data 1 [file 41467_2021_25892_MOESM4_ESM.xlsx]

## Sheet: SON IP
SON IP - Mascot Search Results
Database	RefNCBInr_human human_120814_base (71487 sequences; 45902502 residues)
Enzyme	Trypsin
Peptide Mass Tolerance	± 10 ppm
Fragment Mass Tolerance	± 0.6 Da
Max Missed Cleavages	2
Instrument Type	ESI-TRAP
	GI Number	Mascot Score	Sequence Coverage	Peptides Identified	Protein Name
1	gi|118572613	730	0.08	13	serine/arginine repetitive matrix protein 2 [Homo sapiens]
2	gi|24234688	321	0.1	5	stress-70 protein, mitochondrial precursor [Homo sapiens]
3	gi|167466173	311	0.09	4	heat shock 70 kDa protein 1A/1B [Homo sapiens]
4	gi|20127408	254	0.08	4	trifunctional enzyme subunit alpha, mitochondrial precursor [Homo sapiens]
5	gi|5729877	229	0.09	4	heat shock cognate 71 kDa protein isoform 1 [Homo sapiens]
6	gi|520261945	199	0.03	4	protein SON isoform B [Homo sapiens]
7	gi|4759160	188	0.26	3	small nuclear ribonucleoprotein Sm D3 [Homo sapiens]
8	gi|62414289	183	0.13	4	vimentin [Homo sapiens]
9	gi|4504447	161	0.28	4	heterogeneous nuclear ribonucleoproteins A2/B1 isoform A2 [Homo sapiens]
10	gi|14141161	156	0.07	3	heterogeneous nuclear ribonucleoprotein U isoform b [Homo sapiens]
11	gi|4506671	148	0.6	3	60S acidic ribosomal protein P2 [Homo sapiens]
12	gi|238776833	139	0.07	2	THO complex subunit 4 [Homo sapiens]
13	gi|4507125	138	0.12	3	small nuclear ribonucleoprotein-associated proteins B and B' isoform B [Homo sapiens]
14	gi|56118234	137	0.19	3	centromere protein V [Homo sapiens]
15	gi|4501881	137	0.07	2	actin, alpha skeletal muscle [Homo sapiens]
16	gi|5031957	132	0.29	3	polyglutamine-binding protein 1 isoform 1 [Homo sapiens]
17	gi|38201710	123	0.03	2	probable ATP-dependent RNA helicase DDX17 isoform 1 [Homo sapiens]
18	gi|156523968	115	0.02	2	poly [ADP-ribose] polymerase 1 [Homo sapiens]
19	gi|14165435	115	0.09	2	heterogeneous nuclear ribonucleoprotein K isoform b [Homo sapiens]
20	gi|4506695	113	0.2	2	40S ribosomal protein S19 [Homo sapiens]
21	gi|4506613	107	0.32	3	60S ribosomal protein L22 proprotein [Homo sapiens]
22	gi|5032087	104	0.01	1	splicing factor 3A subunit 1 isoform 1 [Homo sapiens]
23	gi|4758138	101	0.03	2	probable ATP-dependent RNA helicase DDX5 [Homo sapiens]
24	gi|52632383	100	0.05	2	heterogeneous nuclear ribonucleoprotein L isoform a [Homo sapiens]
25	gi|226530908	100	0.15	2	protein-L-isoaspartate(D-aspartate) O-methyltransferase isoform 1 [Homo sapiens]
26	gi|4506597	99	0.18	2	60S ribosomal protein L12 [Homo sapiens]
27	gi|4507555	99	0.03	2	thymopoietin isoform alpha [Homo sapiens]
28	gi|54112121	90	0.02	2	splicing factor 3B subunit 3 [Homo sapiens]
29	gi|4507129	89	0.29	2	small nuclear ribonucleoprotein E [Homo sapiens]
30	gi|20149709	87	0.05	2	heterogeneous nuclear ribonucleoprotein L-like isoform 1 [Homo sapiens]
31	gi|149999611	83	0.1	1	signal recognition particle 14 kDa protein [Homo sapiens]
32	gi|55956788	80	0.06	2	nucleolin [Homo sapiens]
33	gi|7656991	80	0.03	1	coronin-1C isoform b [Homo sapiens]
34	gi|21489959	79	0.09	1	immunoglobulin J chain precursor [Homo sapiens]
35	gi|5031753	74	0.03	1	heterogeneous nuclear ribonucleoprotein H [Homo sapiens]
36	gi|15431290	74	0.07	1	60S ribosomal protein L11 isoform 1 [Homo sapiens]
37	gi|10863889	72	0.04	2	U4/U6.U5 tri-snRNP-associated protein 1 [Homo sapiens]
38	gi|125145	71	0.22	2	RecName: Full=Ig kappa chain C region
39	gi|4826860	70	0.09	1	NHP2-like protein 1 [Homo sapiens]
40	gi|21361159	69	0.08	2	pre-mRNA-splicing regulator WTAP isoform 1 [Homo sapiens]
41	gi|221136939	69	0.08	2	U4/U6 small nuclear ribonucleoprotein Prp31 [Homo sapiens]
42	gi|5174449	64	0.05	1	histone H1x [Homo sapiens]
43	gi|42560244	63	0.01	1	peptidyl-prolyl cis-trans isomerase G [Homo sapiens]
44	gi|6857826	62	0.04	1	RNA-binding protein with serine-rich domain 1 isoform a [Homo sapiens]
45	gi|4885457	61	0.03	1	mothers against decapentaplegic homolog 4 [Homo sapiens]
46	gi|116812577	61	0.07	2	putative RNA-binding protein Luc7-like 2 isoform 1 [Homo sapiens]
47	gi|18104948	60	0.2	2	60S ribosomal protein L21 [Homo sapiens]
48	gi|19923485	59	0.02	1	luc7-like protein 3 [Homo sapiens]
49	gi|12667788	58	0	1	myosin-9 [Homo sapiens]
50	gi|4757926	57	0.02	1	RNA-binding protein 39 isoform b [Homo sapiens]
51	gi|55749531	57	0.01	1	splicing factor 3B subunit 2 [Homo sapiens]
52	gi|7706501	57	0.03	1	WW domain-binding protein 11 [Homo sapiens]
53	gi|13904870	56	0.07	1	40S ribosomal protein S5 [Homo sapiens]
54	gi|10835063	55	0.04	1	nucleophosmin isoform 1 [Homo sapiens]
55	gi|119395750	54	0.01	1	keratin, type II cytoskeletal 1 [Homo sapiens]
56	gi|4504257	52	0.11	1	histone H2B type 1-C/E/F/G/I [Homo sapiens]
57	gi|4506741	52	0.07	1	40S ribosomal protein S7 [Homo sapiens]
58	gi|4502027	48	0.02	1	serum albumin preproprotein [Homo sapiens]
59	gi|8923942	48	0.28	1	H/ACA ribonucleoprotein complex subunit 3 [Homo sapiens]
60	gi|55741709	47	0.03	2	RNA-binding protein 25 [Homo sapiens]
61	gi|4502549	46	0.1	1	calmodulin [Homo sapiens]
62	gi|11067747	46	0.01	1	cell division cycle 5-like protein [Homo sapiens]
63	gi|4506607	46	0.06	1	60S ribosomal protein L18 isoform 1 [Homo sapiens]
64	gi|40807485	45	0.01	1	pre-mRNA-processing factor 6 [Homo sapiens]
65	gi|14249398	45	0.13	1	PHD finger-like domain-containing protein 5A [Homo sapiens]
66	gi|167234419	43	0.01	1	thyroid hormone receptor-associated protein 3 [Homo sapiens]
67	gi|4507127	43	0.13	1	U1 small nuclear ribonucleoprotein C [Homo sapiens]
68	gi|113584	43	0.05	1	RecName: Full=Ig alpha-1 chain C region
69	gi|4506605	43	0.14	1	60S ribosomal protein L23 [Homo sapiens]
70	gi|40538732	42	0.03	1	RNA-binding protein 40 [Homo sapiens]
71	gi|4506669	40	0.14	1	60S acidic ribosomal protein P1 isoform 1 [Homo sapiens]
72	gi|154355000	40	0.01	1	far upstream element-binding protein 2 [Homo sapiens]
73	gi|217272892	39	0.01	1	116 kDa U5 small nuclear ribonucleoprotein component isoform a [Homo sapiens]
74	gi|5031653	39	0.05	1	pre-mRNA-splicing factor SPF27 [Homo sapiens]
75	gi|54112117	38	0.01	1	splicing factor 3B subunit 1 isoform 1 [Homo sapiens]
76	gi|4885375	38	0.06	1	histone H1.2 [Homo sapiens]
77	gi|34098946	38	0.09	1	nuclease-sensitive element-binding protein 1 [Homo sapiens]
78	gi|7657381	38	0.03	1	pre-mRNA-processing factor 19 [Homo sapiens]
79	gi|14141152	38	0.02	1	heterogeneous nuclear ribonucleoprotein M isoform a [Homo sapiens]
80	gi|4506691	38	0.06	1	40S ribosomal protein S16 [Homo sapiens]
81	gi|4505895	36	0.04	1	pleiotropic regulator 1 isoform 1 [Homo sapiens]
82	gi|4504239	34	0.14	1	histone H2A type 1 [Homo sapiens]
83	gi|4506645	33	0.18	1	60S ribosomal protein L38 [Homo sapiens]
84	gi|57164975	32	0	1	treacle protein isoform b [Homo sapiens]
85	gi|4506901	32	0.12	1	serine/arginine-rich splicing factor 3 [Homo sapiens]
86	gi|109948304	32	0.03	1	WD40 repeat-containing protein SMU1 [Homo sapiens]
87	gi|7662238	31	0.01	1	apoptotic chromatin condensation inducer in the nucleus isoform 1 [Homo sapiens]
88	gi|31542947	29	0.04	1	60 kDa heat shock protein, mitochondrial [Homo sapiens]
89	gi|34740329	29	0.03	1	heterogeneous nuclear ribonucleoprotein A3 [Homo sapiens]
90	gi|21314720	28	0.05	1	smad nuclear-interacting protein 1 [Homo sapiens]
91	gi|4506243	27	0.03	1	polypyrimidine tract-binding protein 1 isoform a [Homo sapiens]
92	gi|40254924	26	0.04	1	leucine-rich repeat-containing protein 59 [Homo sapiens]
93	gi|4505573	25	0.04	1	rho guanine nucleotide exchange factor 7 isoform a [Homo sapiens]
94	gi|22035565	25	0.03	1	PAX3- and PAX7-binding protein 1 isoform 1 [Homo sapiens]

## Sheet: Control IP
Control IP - Mascot Search Results
Database	RefNCBInr_human human_120814_base (71487 sequences; 45902502 residues)
Enzyme	Trypsin
Peptide Mass Tolerance	± 10 ppm
Fragment Mass Tolerance	± 0.6 Da
Max Missed Cleavages	2
Instrument Type	ESI-TRAP
	GI Number	Mascot Score	Sequence Coverage	Peptides Identified	Protein Name
1	gi|119395750	438	0.17	7	keratin, type II cytoskeletal 1 [Homo sapiens]
2	gi|4501885	239	0.15	4	actin, cytoplasmic 1 [Homo sapiens]
3	gi|4506671	212	0.63	5	60S acidic ribosomal protein P2 [Homo sapiens]
4	gi|24234688	147	0.05	3	stress-70 protein, mitochondrial precursor [Homo sapiens]
5	gi|113584	133	0.23	3	RecName: Full=Ig alpha-1 chain C region
6	gi|55956788	127	0.05	3	nucleolin [Homo sapiens]
7	gi|47132620	122	0.03	2	keratin, type II cytoskeletal 2 epidermal [Homo sapiens]
8	gi|167466173	120	0.04	2	heat shock 70 kDa protein 1A/1B [Homo sapiens]
9	gi|31377806	96	0.03	2	polymeric immunoglobulin receptor precursor [Homo sapiens]
10	gi|21489959	86	0.15	2	immunoglobulin J chain precursor [Homo sapiens]
11	gi|229528	85	0.1	2	protein Len,Bence-Jones
12	gi|195972866	84	0.03	1	keratin, type I cytoskeletal 10 [Homo sapiens]
13	gi|149999611	77	0.1	1	signal recognition particle 14 kDa protein [Homo sapiens]
14	gi|4506613	67	0.21	2	60S ribosomal protein L22 proprotein [Homo sapiens]
15	gi|5174449	65	0.05	1	histone H1x [Homo sapiens]
16	gi|4502027	53	0.02	1	serum albumin preproprotein [Homo sapiens]
17	gi|34098946	46	0.09	1	nuclease-sensitive element-binding protein 1 [Homo sapiens]
18	gi|17986258	46	0.09	1	myosin light polypeptide 6 isoform 1 [Homo sapiens]
19	gi|4557038	41	0.16	1	myosin light chain 4 [Homo sapiens]
20	gi|193806374	36	0.02	1	RecName: Full=Ig mu chain C region
21	gi|4504239	35	0.14	1	histone H2A type 1 [Homo sapiens]
22	gi|4506623	34	0.06	1	60S ribosomal protein L27 [Homo sapiens]
23	gi|238776833	33	0.06	1	THO complex subunit 4 [Homo sapiens]
24	gi|4826998	32	0.01	1	splicing factor, proline- and glutamine-rich [Homo sapiens]
25	gi|55956899	32	0.01	1	keratin, type I cytoskeletal 9 [Homo sapiens]
26	gi|4506631	32	0.13	1	60S ribosomal protein L30 [Homo sapiens]
27	gi|4506145	31	0.06	1	trypsin-1 preproprotein [Homo sapiens]
28	gi|15559207	31	0.05	1	chymotrypsin-like elastase family member 2A preproprotein [Homo sapiens]
29	gi|295986608	30	0.1	1	immunoglobulin lambda-like polypeptide 5 isoform 1 [Homo sapiens]
30	gi|18104948	29	0.09	1	60S ribosomal protein L21 [Homo sapiens]
31	gi|22208967	26	0.23	1	high mobility group protein HMG-I/HMG-Y isoform a [Homo sapiens]
