# Supplementary material for: SON drives oncogenic RNA splicing in glioblastoma by regulating PTBP1/PTBP2 switching and RBFOX2 activity
Source: Nat Commun. 2021 Sep 21;12:5551. doi: 10.1038/s41467-021-25892-x (PMC8455679; doi:10.1038/s41467-021-25892-x)
Supplement: Supplementary file 6 — Source Data [file 41467_2021_25892_MOESM6_ESM.xlsx]

## Sheet: Fig 1
	Fig 1b					Fig 1c					Fig 1f
		Sample numbers (n)					Sample numbers (n)					Sample numbers (n)
	Normal	11				Normal	21				Normal	11
	AO	10				ODG	66				AO	10
	AA	10				AA	145				AA	10
	GBM	9				GBM	214				GBM	9
	Unpaired t-test (two-tailed)					Unpaired t-test (two-tailed)					Unpaired t-test (two-tailed)
			P value	P value Summary				P value	P value Summary				P value	P value Summary
	Total SON	Normal vs AO	0.0064	**		SON	Normal vs ODG	<0.0001	****		PTBP1	Normal vs AO	0.0073	**
		Normal vs AA	0.0494	*			Normal vs AA	<0.0001	****			Normal vs AA	0.003	**
		Normal vs GBM	<0.0001	****			Normal vs GBM	<0.0001	****			Normal vs GBM	<0.0001	****
	SON E	Normal vs AO	0.0273	*
		Normal vs AA	0.0238	*
		Normal vs GBM	0.0046	**
	SON F	Normal vs AO	0.0012	**
		Normal vs AA	0.0048	**
		Normal vs GBM	<0.0001	****
	SON B	Normal vs AO	0.38	ns
		Normal vs AA	0.1968	ns
		Normal vs GBM	0.0018	**
	Fig 1g					Fig 1k
		Sample numbers (n)					Sample numbers (n)
	Normal	21				Control shRNA	3
	ODG	66				SON shRNA	3
	AA	145
	GBM	214
	Unpaired t-test (two-tailed)					Unpaired t-test (two-tailed)
			P value	P value Summary				P value	P value Summary
	PTBP1	Normal vs ODG	<0.0001	****		SON	Control vs SON shRNA	<0.0001	****
		Normal vs AA	<0.0001	****		PTBP1	Control vs SON shRNA	0.000258	***
		Normal vs GBM	<0.0001	****		PTBP2	Control vs SON shRNA	0.004404	**
	PTBP2	Normal vs ODG	<0.0001	****
		Normal vs AA	<0.0001	****
		Normal vs GBM	<0.0001	****
	Fig. 1l
	Uncropped images

## Sheet: Fig 2
	Fig. 2a									Fig. 2b								Fig 2c
	Uncropped images									Uncropped images									Sample numbers (n)
																		Control siRNA	3
																		SON siRNA	3
																		Unpaired t-test (two-tailed)
																				P value	P value Summary
																		GAPDH (Nucleus)	Control vs SON siRNA	0.717473	ns
																		GAPDH (Cytoplasm)	Control vs SON siRNA	0.731083	ns
																		PTBP1 (Nucleus)	Control vs SON siRNA	1.2e-05	****
																		PTBP1 (Cytoplasm)	Control vs SON siRNA	0.828368	ns
										Fig 2e					Fig 2f
											Sample numbers (n)					Sample numbers (n)
										Control (lane 1)	3				Normal	11
										SON siRNA (lane 2)	3				AO	10
										Emetine (lane 3)	3				AA	10
										SON siRNA + Emetine (lane 4)	3				GBM	9
										Unpaired t-test (two-tailed)					Unpaired t-test (two-tailed)
												P value	P value Summary				P value	P value Summary
										SON	Control vs SON siRNA	<0.0001	****		PTBP1	Normal vs AO	0.1071	ns
											Control vs Emetine	0.0742	ns		intron 6 retained / total	Normal vs AA	0.0207	*
											Control vs SON siRNA+Emetine	<0.0001	****			Normal vs GBM	0.0179	*
											SON siRNA vs SON siRNA +Emetine	0.0515	ns
										PTBP1	Control vs SON siRNA	<0.0001	****
											Control vs Emetine	0.1288	ns
											Control vs SON siRNA+Emetine	0.0006	***
											SON siRNA vs SON siRNA +Emetine	0.1186	ns
	Fig. 2d
	Uncropped images									Fig 2g (left graph)					Fig 2g (right graph)
											Sample numbers (n)					Sample numbers (n)
										Normal	11				Normal	6
										AO	10				ODG	23
										AA	10				GBM	26
										GBM	9
										Unpaired t-test (two-tailed)					Unpaired t-test (two-tailed)
												P value	P value Summary				P value	P value Summary
										PBX1	Normal vs AO	0.022	*		PBX1	Normal vs ODG	0.0004	***
										Exon 7 inclusion / skipping	Normal vs AA	0.0272	*		Exon7 / Exon 8	Normal vs GBM	<0.0001	****
	Fig. 2h										Normal vs GBM	0.0306	*
	Uncropped images

## Sheet: Fig 3
	Fig. 3a											Fig 3b
	Uncropped images												Sample numbers (n)
												Control (lane 1)	3
												SON siRNA 24hr (lane 2)	3
												SON siRNA 48hr (lane 3)	3
												SON siRNA 72hr (lane 4)	3
												Unpaired t-test (two-tailed)
														P value	P value Summary
												SON	Control vs SON siRNA 24hr	<0.0001	****
													Control vs SON siRNA 48hr	<0.0001	****
													Control vs SON siRNA 72hr	<0.0001	****
												PTBP1	Control vs SON siRNA 24hr	0.0628	ns
													Control vs SON siRNA 48hr	0.0021	**
													Control vs SON siRNA 72hr	0.0001	***
												PTBP2	Control vs SON siRNA 24hr	<0.0001	****
													Control vs SON siRNA 48hr	<0.0001	****
													Control vs SON siRNA 72hr	<0.0001	****
	Fig. 3c
												Fig 3e
	Uncropped images
													Sample numbers (n)
												Control (lane 1)	3
												SON siRNA 24hr (lane 2)	3
												SON siRNA 48hr (lane 3)	3
												SON siRNA 72hr (lane 4)	3
												Unpaired t-test (two-tailed)
														P value	P value Summary
												Ratio	Control vs SON siRNA 24hr	0.006	**
												(PTBP2 Exon10 inclusion/skip)	Control vs SON siRNA 48hr	0.0004	***
													Control vs SON siRNA 72hr	<0.0001	****
												Fig 3f
													Sample numbers (n)
												Control (lane 1)	3
												SON siRNA (lane 2)	3
												Myc-PTBP1 (lane 3)	3
												SON siRNA + Myc-PTBP1 (lane 4)	3
												Unpaired t-test (two-tailed)
														P value	P value Summary
												PTBP2	Control vs SON siRNA	0.004	***
													Control vs Myc-PTBP1	0.5636	ns
													Control vs SON siRNA+Myc-PTBP1	0.0004	***
	Fig. 3g					Fig. 3h							Myc PTBP1 vs SON siRNA+Myc-PTBP1	0.6453	ns
	Uncropped images					Uncropped images

## Sheet: Fig 4
	Fig 4a						Fig. 4b					Fig. 4c
		Sample numbers (n)					Uncropped images					Uncropped images
	Control (lane 1)	3
	SON siRNA (lane 2)	3
	RBFOX2 shRNA (lane 3)	3
	SON siRNA + RBFOX2 shRNA (lane 4)	3
	Unpaired t-test (two-tailed)
			P value	P value Summary
	SON	Control vs SON siRNA	<0.0001	****
		Control vs RBFOX2 shRNA	0.0318	*
		Control vs SON siRNA+RBFOX2 shRNA	<0.0001	****
		RBFOX2 shRNA vs SON siRNA+RBFOX2 shRNA	0.2443	ns
	RBFOX2	Control vs SON siRNA	<0.0001	****
		Control vs RBFOX2 shRNA	<0.0001	****
		Control vs SON siRNA+RBFOX2 shRNA	<0.0001	****								Fig. 4d
		RBFOX2 shRNA vs SON siRNA+RBFOX2 shRNA	<0.0001	****
	PTBP1	Control vs SON siRNA	<0.0001	****								Uncropped images
		Control vs RBFOX2 shRNA	0.0119	*
		Control vs SON siRNA+RBFOX2 shRNA	<0.0001	****
		RBFOX2 shRNA vs SON siRNA+RBFOX2 shRNA	0.0047	**
	PTBP2	Control vs SON siRNA	<0.0001	****
		Control vs RBFOX2 shRNA	0.0003	***
		Control vs SON siRNA+RBFOX2 shRNA	0.6483	ns
		RBFOX2 shRNA vs SON siRNA+RBFOX2 shRNA	0.00053	***
	Fig 4f
		Sample numbers (n)
	Control IgG CLIP	3
	SON Ab CLIP	3
	Unpaired t-test (two-tailed)
			P value	P value Summary
	Control IgG vs SON Ab	#1	0.007447	**
		#2	0.021233	*
		#3	0.003649	**
		#4	0.000396	***
		#5	0.000319	***
		#6	0.046293	*
		#7	0.000158	***
		#8	0.107269	ns
	Fig 4g
		Sample numbers (n)
	SON CLIP - Control shRNA	3
	SON CLIP - RBFOX2 shRNA	3
	Unpaired t-test (two-tailed)
			P value	P value Summary
	Control shRNA vs RBFOX2 shRNA	#1	0.671985	ns
		#2	0.174301	ns				Fig. 4j
		#3	0.00228	**
		#4	0.002773	**				Uncropped images
		#5	0.009852	**
		#6	0.007908	**
		#7	0.005972	**
		#8	0.221106	ns
	Fig 4h
		Sample numbers (n)
	RBFOX2 CLIP - Control siRNA	3
	RBFOX2 CLIP - SON siRNA	3
	Unpaired t-test (two-tailed)
			P value	P value Summary
	Control siRNA vs SON siRNA	#1	0.000252	***
		#2	0.475374	ns
		#3	3.5e-05	****
		#4	0.001565	**
		#5	0.003689	**
		#6	0.001382	**
		#7	0.000163	***
		#8	0.00739	**

## Sheet: Fig 5
	Fig. 5a								Fig 5c					Fig 5d
	Uncropped images									Sample numbers (n)					Sample numbers (n)
									Control shRNA (lane 1)	3				Control (lane 1)	3
									hnRNP A2B1 shRNA (lane 2)	3				SON shRNA (lane 2)	3
									hnRNP K shRNA (lane 3)	3				A2B1 shRNA (lane 3)	3
									hnRNP M shRNA (lane 4)	3				SON shRNA + A2B1 shRNA (lane 4)	3
									Unpaired t-test (two-tailed)					Unpaired t-test (two-tailed)
											P value	P value Summary				P value	P value Summary
									hnRNP A2B1	Control vs hnRNP A2B1 shRNA	<0.000001	****		SON	Control vs SON shRNA	0.0006	***
										Control vs hnRNP K shRNA	0.053205	ns			Control vs A2B1 shRNA	0.069	ns
										Control vs hnRNP M shRNA	0.120746	ns			Control vs SON shRNA+A2B1 shRNA	0.0029	**
									hnRNP K	Control vs hnRNP A2B1 shRNA	0.116837	ns			A2B1 shRNA vs SON shRNA+A2B1 shRNA	0.7793	ns
										Control vs hnRNP K shRNA	3e-06	****		RBFOX2	Control vs SON shRNA	0.6426	ns
										Control vs hnRNP M shRNA	0.132512	ns			Control vs A2B1 shRNA	0.4529	ns
									hnRNP M	Control vs hnRNP A2B1 shRNA	0.074403	ns			Control vs SON shRNA+A2B1 shRNA	0.6312	ns
										Control vs hnRNP K shRNA	0.080212	ns			A2B1 shRNA vs SON shRNA+A2B1 shRNA	0.1125	ns
										Control vs hnRNP M shRNA	3.2e-05	****		hnRNP A2B1	Control vs SON shRNA	0.003	**
									PTBP1	Control vs hnRNP A2B1 shRNA	0.054558	ns			Control vs A2B1 shRNA	<0.0001	****
										Control vs hnRNP K shRNA	0.066527	ns			Control vs SON shRNA+A2B1 shRNA	<0.0001	****
										Control vs hnRNP M shRNA	0.078102	ns			A2B1 shRNA vs SON shRNA+A2B1 shRNA	<0.0001	****
									PTBP2	Control vs hnRNP A2B1 shRNA	1.4e-05	****		PTBP2	Control vs SON shRNA	<0.0001	****
										Control vs hnRNP K shRNA	0.027446	*			Control vs A2B1 shRNA	<0.0001	****
										Control vs hnRNP M shRNA	0.196204	ns			Control vs SON shRNA+A2B1 shRNA	<0.0001	****
															A2B1 shRNA vs SON shRNA+A2B1 shRNA	0.0084	**
									Fig 5g					Fig 5h
										Sample numbers (n)					Sample numbers (n)
									SON CLIP - Control shRNA	3				RBFOX2 CLIP - Control shRNA	3
									SON CLIP - hnRNP A2B1 shRNA	3				RBFOX2 CLIP - hnRNP A2B1 shRNA	3
									Unpaired t-test (two-tailed)					Unpaired t-test (two-tailed)
											P value	P value Summary				P value	P value Summary
	Fig. 5e								Control shRNA vs hnRNP A2B1 shRNA	#1	0.983427	ns		Control shRNA vs hnRNP A2B1 shRNA	#1	0.003326	**
										#2	0.745313	ns			#2	0.067186	ns
	Uncropped images									#3	3e-06	****			#3	1e-05	****
										#4	0.005684	**			#4	3.4e-05	***
										#5	0.008946	**			#5	0.001013	**
										#6	0.000125	***			#6	0.000222	***
										#7	3.6e-05	****			#7	0.02426	*
										#8	2.1e-05	****			#8	0.011591	*

## Sheet: Fig 6
	Fig. 6a				Fig. 6b						Fig. 6c
	Uncropped images				Uncropped images						Uncropped images
	Fig 6d						Fig 6e
		Sample numbers (n)						Sample numbers (n)
	Normal	11					Normal	6
	AO	10					ODG	23
	AA	10					GBM	26
	GBM	9
	Unpaired t-test (two-tailed)						Unpaired t-test (two-tailed)
			P value	P value Summary					P value	P value Summary
	hnRNP A2B1	Normal vs AO	0.0005	***			hnRNP A2B1	Normal vs ODG	0.0007	***
		Normal vs AA	0.0164	*			Exon 11	Normal vs GBM	0.0033	**
		Normal vs GBM	0.0032	**			RBFOX2	Normal vs ODG	0.7056	ns
	RBFOX2	Normal vs AO	0.2711	ns			Exon 2	Normal vs GBM	0.086	ns
		Normal vs AA	0.4666	ns
		Normal vs GBM	0.1879	ns
	Fig 6g						Fig 6h
		Sample numbers (n)						Sample numbers (n)
	Normal	11					Normal	6
	AO	10					ODG	23
	AA	10					GBM	26
	GBM	9
	Unpaired t-test (two-tailed)						Unpaired t-test (two-tailed)
			P value	P value Summary					P value	P value Summary
	PTBP2 Exon10	Normal vs AO	0.0005	***			INSR	Normal vs ODG	0.0031	**
	skipping/inclusion	Normal vs AA	0.0002	***			Exon 10 / Exon 11	Normal vs GBM	0.0348	*
		Normal vs GBM	<0.0001	****			ECT2	Normal vs ODG	<0.0001	****
	INSR Exon 11	Normal vs AO	0.0006	***			Exon 2	Normal vs GBM	0.001	**
	skipping/inclusion	Normal vs AA	0.0033	**
		Normal vs GBM	0.0002	***
	ECT2 Exon 4	Normal vs AO	<0.0001	****
	skipping/inclusion	Normal vs AA	0.0003	***
		Normal vs GBM	<0.0001	****

## Sheet: Fig 7
	Fig 7a
		Sample numbers (n)
	Control (lane 1)	5
	SON shRNA (lane 2)	5
	A2B1 shRNA (lane 3)	5
	SON shRNA + A2B1 shRNA (lane 4)	5
	RBFOX2 shRNA (lane 5)	5
	SON shRNA + RBFOX2 shRNA (lane 6)	5
	Unpaired t-test (two-tailed)
			P value	P value Summary
	Cell growth rate (%)	Control vs SON shRNA	<0.0001	****
		Control vs A2B1 shRNA	<0.0001	****
		Control vs SON shRNA+ A2B1 shRNA	<0.0001	****
		Control vs RBFOX2 shRNA	0.0004	***
		Control vs SON shRNA+ RBFOX2 shRNA	<0.0001	****
		SON shRNA vs SON shRNA+A2B1 shRNA	0.0032	**
		SON shRNA vs SON shRNA+RBFOX2 shRNA	0.0197	*
						Fig. 7d
	Fig 7c
						Uncropped images
		Sample numbers (n)
	Control (lane 1)	3
	SON shRNA (lane 2)	3
	A2B1 shRNA (lane 3)	3
	SON shRNA + A2B1 shRNA (lane 4)	3
	RBFOX2 shRNA (lane 5)	3
	SON shRNA + RBFOX2 shRNA (lane 6)	3
	Unpaired t-test (two-tailed)
			P value	P value Summary
	Sphere numbers	Control vs SON shRNA	0.0005	***
		Control vs A2B1 shRNA	0.1364	ns
		Control vs SON shRNA+ A2B1 shRNA	0.0002	***
		Control vs RBFOX2 shRNA	0.9473	ns
		Control vs SON shRNA+ RBFOX2 shRNA	0.0013	**
		SON shRNA vs SON shRNA+A2B1 shRNA	0.0154	*
		SON shRNA vs SON shRNA+RBFOX2 shRNA	0.0155	*
	Fig 7e
		Sample numbers (n)
	Control (lane 1)	3
	SON shRNA (lane 2)	3
	A2B1 shRNA (lane 3)	3
	SON shRNA + A2B1 shRNA (lane 4)	3
	RBFOX2 shRNA (lane 5)	3
	SON shRNA + RBFOX2 shRNA (lane 6)	3
	Unpaired t-test (two-tailed)
			P value	P value Summary
	Sphere numbers (NBT staining)	Control vs SON shRNA	0.0007	***
		Control vs A2B1 shRNA	0.1516	ns
		Control vs SON shRNA+ A2B1 shRNA	0.0003	***
		Control vs RBFOX2 shRNA	0.8596	ns
		Control vs SON shRNA+ RBFOX2 shRNA	0.0064	**
		SON shRNA vs SON shRNA+A2B1 shRNA	0.0054	**
		SON shRNA vs SON shRNA+RBFOX2 shRNA	0.0145	*

## Sheet: Supple Fig 1
	Supplementary Fig 1b								Supplementary Fig 1c
		Sample numbers (n)								Sample numbers (n)
	White matter	7							Normal	6
	GBM	27							ODG	23
									GBM	26
		White matter	GBM
	Maximum	1.999	3.421
	90th percentile	1.999	3.355
	75th percentile	1.999	2.953						Unpaired t-test (two-tailed)
	Median	1.474	2.734								P value	P value Summary
	25th percentile	1.078	2.487						SON (Exon3)	Normal vs ODG	<0.0001	***
	10th percentile	0.829	2.079							Normal vs GBM	0.0115	*
	Minimum	0.829	1.792

## Sheet: Supple Fig 3
	Supplementary Fig 3a - PTBP1					Supplementary Fig 3a - PTBP2
										Supplementary Fig 3b
	Sun Brain	Sample numbers (n)				Lee Brain	Sample numbers (n)
	Brain	23				Nerual Stem cell	3				Sample numbers (n)
	GBM	81				GBM	22			Normal	6
										ODG	23
		Brain	GBM				White matter	GBM		GBM	26
	Maximum	1.009	3.61			Maximum	4.257	3.949
	90th percentile	0.793	2.965			90th percentile	4.257	3.416
	75th percentile	0.641	2.584			75th percentile	4.257	3.379
	Median	0.419	2.088			Median	3.977	2.795		Unpaired t-test (two-tailed)
	25th percentile	0.03	1.35			25th percentile	3.791	2.317				P value	P value Summary
	10th percentile	-0.21	0.653			10th percentile	3.791	2.12		PTBP1 (Exon 10)	Normal vs ODG	0.0004	***
	Minimum	-0.462	-0.415			Minimum	3.791	2			Normal vs GBM	<0.0001	****
										PTBP2 (Exon 9)	Normal vs ODG	<0.0001	****
											Normal vs GBM	<0.0001	****
	Supplementary Fig 3c					Supplementary Fig 3d				Supplementary Fig 3e
	U87MG (left graph)					Uncropped images				Uncropped images
		Sample numbers (n)
	Control shRNA	3
	SON shRNA	3
	Unpaired t-test (two-tailed)
			P value	P value Summary
	SON	Control vs SON shRNA	6.9e-05	****
	PTBP1	Control vs SON shRNA	0.000337	***
	PTBP2	Control vs SON shRNA	5.9e-05	****
	GSC #84 (right graph)
		Sample numbers (n)
	Control shRNA	3
	SON shRNA	3
	Unpaired t-test (two-tailed)
			P value	P value Summary
	SON	Control vs SON shRNA	0.000306	****
	PTBP1	Control vs SON shRNA	2.3e-05	****
	PTBP2	Control vs SON shRNA	0.000174	****

## Sheet: Supple Fig 6
	Supplementary Fig 6a						Supplementary Fig 6c
	Uncropped images							Sample numbers (n)
							ControlsiRNA + PTBP2 WT	3
							ControlsiRNA + PTBP2 #1	3
							ControlsiRNA + PTBP2 #2	3
							ControlsiRNA + PTBP2 #1&#2	3
							SON siRNA + PTBP2 WT	3
							SON siRNA + PTBP2 #1	3
							SON siRNA + PTBP2 #2	3
							SON siRNA + PTBP2 #1&#2	3
							Unpaired t-test (two-tailed)
									P value	P value Summary
							ControlsiRNA + PTBP2WT vs SON siRNA + PTBP2 WT		<0.0001	****
							ControlsiRNA + PTBP2#1 vs SON siRNA + PTBP2 #1		<0.0001	****
							ControlsiRNA + PTBP2#2 vs SON siRNA + PTBP2 #2		<0.0001	****
							ControlsiRNA + PTBP2#1&2 vs SON siRNA + PTBP2 #1&2		<0.0001	****

[truncated: 4 more sheets: Supple Fig 8, Supple Fig 11, Supple Fig 12, Supple Fig 13]
